# Supplementary material for: The Tumor Microenvironment-Dependent Transcription Factors AHR and HIF-1α Are Dispensable for Leukemogenesis in the Eµ-TCL1 Mouse Model of Chronic Lymphocytic Leukemia
Source: Cancers (Basel). 2021 Sep 8;13(18):4518. doi: 10.3390/cancers13184518 (PMC8466120; doi:10.3390/cancers13184518)
Supplement: Supplementary file 1 [file cancers-13-04518-s001.zip]

Archive with 1 entries (1 files):
- cancers-1368431-SI.pdf
